# Supplementary material for: Prevalence and Impact of Pulmonary Hypertension Associated with Arteriovenous Fistulas and Grafts in End-Stage Renal Disease: A Systematic Review and Meta-Analysis
Source: Adv Respir Med. 2026 Jul 6;94(4):46. doi: 10.3390/arm94040046 (PMC13397879; doi:10.3390/arm94040046)
Supplement: Supplementary file 1 [file arm-94-00046-s001.zip]

Archive with 1 entries (1 files):
- arm-4356174-supplementary.pdf
